# Supplementary material for: Somatostatin analogues for refractory diarrhoea in familial amyloid polyneuropathy
Source: PLoS One. 2018 Aug 30;13(8):e0201869. doi: 10.1371/journal.pone.0201869 (PMC6116977; doi:10.1371/journal.pone.0201869)
Supplement: S1 Dataset — (ZIP) [file pone.0201869.s001.zip]

Archive with 3 entries (2 files):
- S1 Dataset.csv
- __MACOSX/
- __MACOSX/._S1 Dataset.csv
